# Supplementary material for: Molecular-level insight into photocatalytic CO2 reduction with H2O over Au nanoparticles by interband transitions
Source: Nat Commun. 2022 Jul 6;13:3894. doi: 10.1038/s41467-022-31474-2 (PMC9259601; doi:10.1038/s41467-022-31474-2)
Supplement: Supplementary file 3 — Source Data [file 41467_2022_31474_MOESM3_ESM.xlsx]

## Sheet: Figure 1c
Size (d.nm)	Number (%)
0.4	0
0.4632	0
0.5365	0
0.6213	0
0.7195	0
0.8332	0
0.9649	0
1.117	0
1.294	0
1.499	0
1.736	0
2.01	0
2.328	0
2.696	0
3.122	0.9
3.615	14.8
4.187	30.8
4.849	25.2
5.615	15.6
6.503	8.7
7.531	2.9
8.721	0.8
10.1	0.3
11.7	0
13.54	0
15.69	0
18.17	0
21.04	0
24.36	0
28.21	0
32.67	0
37.84	0
43.82	0
50.75	0
58.77	0
68.06	0
78.82	0
91.28	0
105.7	0
122.4	0
141.8	0
164.2	0
190.1	0
220.2	0
255	0
295.3	0
342	0
396.1	0
458.7	0
531.2	0
615.1	0
712.4	0
825	0
955.4	0
1106	0
1281	0
1484	0
1718	0
1990	0
2305	0
2669	0
3091	0
3580	0
4145	0
4801	0
5560	0
6439	0
7456	0
8635	0
10000	0

## Sheet: Figure 1d
Binding Energy (eV)	Intensity (a.u.)
89.955	7223.53	8089.82	7223.53	7955.16	7358.19
89.855	7314.76	8150.1	7223.53	8011.12	7362.51
89.755	7575.05	8216.8	7223.12	8073.28	7366.64
89.655	7634.08	8290.22	7221.56	8141.94	7369.83
89.555	7854.11	8372.56	7219.72	8219.29	7372.99
89.455	8151.96	8464.69	7216.89	8306.17	7375.41
89.355	8154.65	8568.2	7212.73	8404.15	7376.78
89.255	8205.63	8686.81	7208.53	8516.93	7378.4
89.155	8323.7	8823.27	7204.09	8647.26	7380.1
89.055	8731.56	8981.17	7199.1	8798.68	7381.59
88.955	9026.73	9164.33	7192.27	8975	7381.6
88.855	9517.78	9380.4	7184.1	9183.85	7380.65
88.755	9740.49	9639.24	7173.71	9435.04	7377.91
88.655	10126.9	9959.03	7162.27	9746.72	7374.58
88.555	10950.7	10367.2	7149.07	10146.4	7369.97
88.455	11390.7	10908.9	7132.13	10678.8	7362.16
88.355	12174.3	11661.3	7113.16	11421.6	7352.89
88.255	13097.3	12738.4	7090.62	12488.3	7340.68
88.155	14691.2	14300.3	7063.86	14039.2	7324.93
88.055	16813.8	16545.3	7029.88	16272.5	7302.7
87.955	19234.1	19687	6986.3	19401.7	7271.68
87.855	22263.6	23905.8	6931.74	23607	7230.56
87.755	26479.1	29274.8	6863.44	28961.6	7176.68
87.655	32122.2	35665.4	6776.06	35336.7	7104.77
87.555	39187.4	42626.1	6663.15	42280.7	7008.52
87.455	45536.1	49218.3	6518.27	48855.1	6881.57
87.355	51195.3	53958.3	6344.46	53575.6	6727.13
87.255	54742.7	55268.6	6144.66	54865	6548.3
87.155	52909.9	52577.9	5928.18	52151.5	6354.53
87.055	48404.6	46856.4	5718.9	46405.3	6169.93
86.955	40759.8	39762.5	5528.74	39284.6	6006.65
86.855	31577.5	32666.3	5371.8	32159	5879.05
86.755	24117.8	26363.6	5255.07	25824.2	5794.42
86.655	18421.1	21194.5	5171.04	20619.9	5745.63
86.555	14707.3	17211.9	5112.02	16598.5	5725.39
86.455	11935.5	14296.1	5069.27	13639.9	5725.46
86.355	10194	12247.1	5038.69	11543.5	5742.3
86.255	9560.71	10844.9	5015.72	10088.6	5772.05
86.155	8991.85	9893.6	4995.47	9078.45	5810.61
86.055	8543.73	9244.84	4977.67	8363.82	5858.69
85.955	8267.35	8795.32	4961.79	7840.2	5916.91
85.855	8248.56	8478.59	4947.06	7439.72	5985.94
85.755	7883.63	8254.14	4932.35	7120.13	6066.36
85.655	7931.93	8101.02	4919.21	6858.39	6161.83
85.555	7931.93	8005.05	4905.79	6637.67	6273.17
85.455	7953.4	7960.21	4892.31	6448.62	6403.89
85.355	8278.08	7964.14	4878.67	6284.67	6558.14
85.255	8817.43	8016.3	4863.53	6139.73	6740.1
85.155	8833.53	8119.71	4845.91	6009.29	6956.34
85.055	8959.65	8284.94	4828.15	5892.84	7220.25
84.955	9692.19	8526.84	4809.75	5787.66	7548.93
84.855	10422.1	8871.04	4788	5689.2	7969.83
84.755	11090.2	9369.73	4762.9	5595.99	8536.64
84.655	12236	10116.1	4734.71	5507.06	9343.76
84.555	13607.2	11263.9	4701.3	5419.26	10546
84.455	15319.1	13050.2	4661.62	5330.7	12381.1
84.355	17766.3	15795.3	4614.15	5239.13	15170.3
84.255	20978.3	19865.3	4555.56	5140.64	19280.2
84.155	25805.6	25583.6	4482.4	5031.25	25034.7
84.055	31719.7	33088.2	4387.42	4903.28	32572.3
83.955	39039.8	42159.7	4265.66	4751.41	41674
83.855	48444.9	51999.3	4110.76	4568.94	51541.1
83.755	57206	60965.8	3913.27	4346.15	60532.9
83.655	63538.6	66578.9	3675.86	4085.48	66169.3
83.555	66589.6	66596	3409.2	3797.36	66207.9
83.455	64263.1	60897.7	3127.75	3496.1	60529.3
83.355	55802.6	51628.5	2855.42	3205.42	51278.5
83.255	45063.9	41346.8	2619.56	2952.55	41013.8
83.155	34191	31791.2	2430.48	2747.67	31474
83.055	24214.4	23826	2289	2591.48	23523.6
82.955	17251.1	17708.6	2191.33	2480.09	17419.8
82.855	12257.5	13307.5	2124.25	2400.2	13031.5
82.755	9335.31	10297.1	2079.11	2343.09	10033.1
82.655	7269.15	8298.26	2046.78	2299.55	8045.5
82.555	5914.06	6977.14	2023.52	2265.77	6734.89
82.455	5331.78	6082.87	2006.19	2238.56	5850.5
82.355	4432.86	5447.65	1991.38	2214.46	5224.57
82.255	3990.11	4973.35	1980.5	2194.85	4759
82.155	3689.58	4601.15	1971.55	2177.66	4395.04
82.055	3321.96	4298.45	1963.89	2162.23	4100.11
81.955	3042.9	4046.99	1957.84	2148.84	3856
81.855	2857.75	3834.83	1953.01	2137.06	3650.78
81.755	2635.03	3653.69	1948.98	2126.46	3476.21
81.655	2621.62	3498.04	1945.92	2117.17	3326.79
81.555	2511.6	3362.59	1942.91	2108.26	3197.24
81.455	2482.08	3244.34	1940.38	2100.12	3084.61
81.355	2420.37	3140.23	1937.97	2092.38	2985.82
81.255	2229.85	3048.21	1935.82	2085.16	2898.86
81.155	2232.53	2967.07	1934.51	2079.04	2822.55
81.055	2243.27	2894.51	1933.18	2073.12	2754.58
80.955	2020.55	2829.28	1931.8	2067.36	2693.72

## Sheet: Figure 1e
Wavelength (nm)	Absorbance (a.u.)
320	0.239
320.5	0.239
321	0.239
321.5	0.238
322	0.237
322.5	0.234
323	0.23
323.5	0.228
324	0.226
324.5	0.224
325	0.224
325.5	0.224
326	0.222
326.5	0.222
327	0.222
327.5	0.221
328	0.22
328.5	0.22
329	0.219
329.5	0.217
330	0.216
330.5	0.216
331	0.215
331.5	0.215
332	0.214
332.5	0.213
333	0.212
333.5	0.211
334	0.211
334.5	0.211
335	0.21
335.5	0.209
336	0.21
336.5	0.209
337	0.208
337.5	0.207
338	0.206
338.5	0.206
339	0.205
339.5	0.204
340	0.203
340.5	0.202
341	0.202
341.5	0.201
342	0.2
342.5	0.201
343	0.2
343.5	0.199
344	0.199
344.5	0.199
345	0.197
345.5	0.196
346	0.195
346.5	0.194
347	0.193
347.5	0.193
348	0.193
348.5	0.192
349	0.191
349.5	0.19
350	0.189
350.5	0.188
351	0.188
351.5	0.187
352	0.187
352.5	0.186
353	0.186
353.5	0.186
354	0.185
354.5	0.184
355	0.184
355.5	0.183
356	0.181
356.5	0.182
357	0.181
357.5	0.18
358	0.18
358.5	0.178
359	0.177
359.5	0.177
360	0.176
360.5	0.175
361	0.175
361.5	0.175
362	0.175
362.5	0.174
363	0.174
363.5	0.174
364	0.172
364.5	0.17
365	0.169
365.5	0.168
366	0.167
366.5	0.168
367	0.167
367.5	0.167
368	0.167
368.5	0.166
369	0.166
369.5	0.166
370	0.165
370.5	0.164
371	0.164
371.5	0.163
372	0.163
372.5	0.163
373	0.162
373.5	0.162
374	0.161
374.5	0.16
375	0.159
375.5	0.159
376	0.159
376.5	0.159
377	0.159
377.5	0.159
378	0.158
378.5	0.158
379	0.157
379.5	0.156
380	0.156
380.5	0.155
381	0.155
381.5	0.154
382	0.154
382.5	0.153
383	0.153
383.5	0.152
384	0.152
384.5	0.152
385	0.152
385.5	0.151
386	0.151
386.5	0.15
387	0.149
387.5	0.149
388	0.148
388.5	0.148
389	0.148
389.5	0.148
390	0.148
390.5	0.147
391	0.146
391.5	0.146
392	0.145
392.5	0.145
393	0.145
393.5	0.145
394	0.144
394.5	0.144
395	0.143
395.5	0.143
396	0.143
396.5	0.143
397	0.142
397.5	0.142
398	0.141
398.5	0.141
399	0.14
399.5	0.14
400	0.139
400.5	0.139
401	0.139
401.5	0.138
402	0.138
402.5	0.138
403	0.138
403.5	0.137
404	0.137
404.5	0.137
405	0.136
405.5	0.136
406	0.135
406.5	0.135
407	0.135
407.5	0.134
408	0.134
408.5	0.134
409	0.134
409.5	0.134
410	0.133
410.5	0.133
411	0.132
411.5	0.132
412	0.131
412.5	0.131
413	0.131
413.5	0.13
414	0.13
414.5	0.13
415	0.13
415.5	0.13
416	0.13
416.5	0.13
417	0.129
417.5	0.128
418	0.128
418.5	0.128
419	0.127
419.5	0.127
420	0.127
420.5	0.127
421	0.127
421.5	0.127
422	0.126
422.5	0.126
423	0.126
423.5	0.125
424	0.125
424.5	0.125
425	0.125
425.5	0.124
426	0.124
426.5	0.124
427	0.124
427.5	0.124
428	0.124
428.5	0.124
429	0.123
429.5	0.123
430	0.123
430.5	0.122
431	0.122
431.5	0.122
432	0.122
432.5	0.122
433	0.122
433.5	0.121
434	0.121
434.5	0.121
435	0.12
435.5	0.12
436	0.12
436.5	0.12
437	0.12
437.5	0.119
438	0.119
438.5	0.119
439	0.119
439.5	0.119
440	0.118
440.5	0.118
441	0.118
441.5	0.118
442	0.117
442.5	0.117
443	0.117
443.5	0.116
444	0.116
444.5	0.116
445	0.116
445.5	0.115
446	0.115
446.5	0.115
447	0.115
447.5	0.115
448	0.114
448.5	0.114
449	0.114
449.5	0.114
450	0.113
450.5	0.113
451	0.113
451.5	0.113
452	0.113
452.5	0.113
453	0.112
453.5	0.112
454	0.112
454.5	0.111
455	0.111
455.5	0.111
456	0.111
456.5	0.111
457	0.111
457.5	0.11
458	0.11
458.5	0.11
459	0.11
459.5	0.11
460	0.11
460.5	0.109
461	0.109
461.5	0.109
462	0.109
462.5	0.108
463	0.109
463.5	0.108
464	0.108
464.5	0.108
465	0.108
465.5	0.108
466	0.108
466.5	0.108
467	0.108
467.5	0.108
468	0.108
468.5	0.107
469	0.107
469.5	0.107
470	0.107
470.5	0.107
471	0.107
471.5	0.106
472	0.106
472.5	0.106
473	0.106
473.5	0.106
474	0.106
474.5	0.106
475	0.106
475.5	0.105
476	0.105
476.5	0.105
477	0.105
477.5	0.105
478	0.105
478.5	0.105
479	0.105
479.5	0.104
480	0.104
480.5	0.104
481	0.104
481.5	0.104
482	0.104
482.5	0.104
483	0.104
483.5	0.104
484	0.104
484.5	0.103
485	0.103
485.5	0.103
486	0.103
486.5	0.103
487	0.103
487.5	0.103
488	0.103
488.5	0.103
489	0.103
489.5	0.103
490	0.103
490.5	0.103
491	0.103
491.5	0.103
492	0.103
492.5	0.103
493	0.103
493.5	0.103
494	0.103
494.5	0.103
495	0.103
495.5	0.103
496	0.103
496.5	0.103
497	0.103
497.5	0.103
498	0.103
498.5	0.103
499	0.103
499.5	0.103
500	0.103
500.5	0.104
501	0.104
501.5	0.104
502	0.104
502.5	0.104
503	0.104
503.5	0.104
504	0.104
504.5	0.104
505	0.104
505.5	0.104
506	0.104
506.5	0.104
507	0.104
507.5	0.104
508	0.104
508.5	0.104
509	0.104
509.5	0.104
510	0.104
510.5	0.104
511	0.104
511.5	0.104
512	0.104
512.5	0.104
513	0.104
513.5	0.104
514	0.104
514.5	0.104
515	0.104
515.5	0.104
516	0.104
516.5	0.104
517	0.104
517.5	0.104
518	0.104
518.5	0.104
519	0.104
519.5	0.104
520	0.104
520.5	0.103
521	0.103
521.5	0.103
522	0.103
522.5	0.103
523	0.103
523.5	0.103
524	0.103
524.5	0.102
525	0.102
525.5	0.102
526	0.102
526.5	0.103
527	0.102
527.5	0.103
528	0.102
528.5	0.102
529	0.102
529.5	0.102
530	0.102
530.5	0.101
531	0.102
531.5	0.101
532	0.101
532.5	0.101
533	0.101
533.5	0.101
534	0.101
534.5	0.1
535	0.1
535.5	0.1
536	0.1
536.5	0.1
537	0.099
537.5	0.099
538	0.099
538.5	0.099
539	0.099
539.5	0.099
540	0.099
540.5	0.098
541	0.098
541.5	0.097
542	0.097
542.5	0.097
543	0.097
543.5	0.097
544	0.097
544.5	0.097
545	0.097
545.5	0.097
546	0.096
546.5	0.096
547	0.096
547.5	0.096
548	0.096
548.5	0.096
549	0.096
549.5	0.095
550	0.095
550.5	0.095
551	0.095
551.5	0.094
552	0.094
552.5	0.094
553	0.094
553.5	0.093
554	0.093
554.5	0.093
555	0.093
555.5	0.092
556	0.092
556.5	0.092
557	0.092
557.5	0.091
558	0.091
558.5	0.091
559	0.091
559.5	0.09
560	0.09
560.5	0.091
561	0.09
561.5	0.09
562	0.09
562.5	0.09
563	0.089
563.5	0.089
564	0.089
564.5	0.088
565	0.088
565.5	0.088
566	0.087
566.5	0.087
567	0.087
567.5	0.087
568	0.087
568.5	0.087
569	0.086
569.5	0.086
570	0.086
570.5	0.085
571	0.085
571.5	0.085
572	0.084
572.5	0.084
573	0.084
573.5	0.084
574	0.083
574.5	0.083
575	0.083
575.5	0.082
576	0.082
576.5	0.082
577	0.082
577.5	0.082
578	0.081
578.5	0.081
579	0.08
579.5	0.08
580	0.08
580.5	0.079
581	0.079
581.5	0.079
582	0.079
582.5	0.078
583	0.078
583.5	0.078
584	0.078
584.5	0.077
585	0.077
585.5	0.076
586	0.076
586.5	0.076
587	0.076
587.5	0.076
588	0.075
588.5	0.075
589	0.075
589.5	0.074
590	0.074
590.5	0.074
591	0.073
591.5	0.073
592	0.073
592.5	0.073
593	0.073
593.5	0.072
594	0.072
594.5	0.072
595	0.071
595.5	0.071
596	0.071
596.5	0.071
597	0.07
597.5	0.07
598	0.07
598.5	0.07
599	0.069
599.5	0.069
600	0.069
600.5	0.068
601	0.068
601.5	0.068
602	0.068
602.5	0.067
603	0.067
603.5	0.066
604	0.066
604.5	0.066
605	0.066
605.5	0.066
606	0.065
606.5	0.065
607	0.065
607.5	0.064
608	0.064
608.5	0.064
609	0.063
609.5	0.063
610	0.063
610.5	0.063
611	0.063
611.5	0.062
612	0.062
612.5	0.062
613	0.062
613.5	0.062
614	0.061
614.5	0.061
615	0.06
615.5	0.06
616	0.06
616.5	0.06
617	0.06
617.5	0.059
618	0.059
618.5	0.059
619	0.058
619.5	0.058
620	0.058
620.5	0.058
621	0.057
621.5	0.057
622	0.057
622.5	0.057
623	0.056
623.5	0.056
624	0.055
624.5	0.055
625	0.055
625.5	0.055
626	0.054
626.5	0.054
627	0.054
627.5	0.054
628	0.053
628.5	0.053
629	0.053
629.5	0.053
630	0.053
630.5	0.052
631	0.052
631.5	0.052
632	0.052
632.5	0.051
633	0.051
633.5	0.051
634	0.051
634.5	0.051
635	0.05
635.5	0.05
636	0.05
636.5	0.049
637	0.049
637.5	0.049
638	0.049
638.5	0.048
639	0.048
639.5	0.048
640	0.048
640.5	0.048
641	0.048
641.5	0.047
642	0.047
642.5	0.047
643	0.046
643.5	0.046
644	0.046
644.5	0.046
645	0.045
645.5	0.045
646	0.045
646.5	0.045
647	0.044
647.5	0.044
648	0.044
648.5	0.044
649	0.044
649.5	0.044
650	0.043
650.5	0.043
651	0.043
651.5	0.043
652	0.042
652.5	0.042
653	0.042
653.5	0.041
654	0.041
654.5	0.041
655	0.041
655.5	0.041
656	0.041
656.5	0.04
657	0.04
657.5	0.04
658	0.039
658.5	0.04
659	0.039
659.5	0.039
660	0.039
660.5	0.039
661	0.039
661.5	0.039
662	0.039
662.5	0.038
663	0.038
663.5	0.037
664	0.037
664.5	0.037
665	0.037
665.5	0.036
666	0.036
666.5	0.036
667	0.036
667.5	0.036
668	0.036
668.5	0.035
669	0.035
669.5	0.035
670	0.035
670.5	0.035
671	0.034
671.5	0.034
672	0.034
672.5	0.033
673	0.033
673.5	0.033
674	0.033
674.5	0.033
675	0.032
675.5	0.032
676	0.032
676.5	0.032
677	0.032
677.5	0.032
678	0.031
678.5	0.031
679	0.031
679.5	0.031
680	0.031
680.5	0.031
681	0.031
681.5	0.031
682	0.03
682.5	0.03
683	0.03
683.5	0.029
684	0.029
684.5	0.029
685	0.029
685.5	0.029
686	0.029
686.5	0.029
687	0.029
687.5	0.029
688	0.029
688.5	0.028
689	0.028
689.5	0.027
690	0.027
690.5	0.027
691	0.027
691.5	0.027
692	0.027
692.5	0.027
693	0.027
693.5	0.026
694	0.026
694.5	0.026
695	0.025
695.5	0.025
696	0.025
696.5	0.025
697	0.025
697.5	0.025
698	0.025
698.5	0.025
699	0.025
699.5	0.025
700	0.025
700.5	0.024
701	0.024
701.5	0.024
702	0.024
702.5	0.024
703	0.023
703.5	0.023
704	0.023
704.5	0.022
705	0.022
705.5	0.022
706	0.022
706.5	0.022
707	0.021
707.5	0.021
708	0.021
708.5	0.021
709	0.021
709.5	0.021
710	0.021
710.5	0.021
711	0.021
711.5	0.021
712	0.021
712.5	0.021
713	0.02
713.5	0.02
714	0.02
714.5	0.02
715	0.02
715.5	0.019
716	0.02
716.5	0.019
717	0.019
717.5	0.019
718	0.019
718.5	0.019
719	0.018
719.5	0.018
720	0.018
720.5	0.018
721	0.018
721.5	0.018
722	0.018
722.5	0.018
723	0.017
723.5	0.018
724	0.018
724.5	0.017
725	0.017
725.5	0.017
726	0.016
726.5	0.016
727	0.016
727.5	0.016
728	0.017
728.5	0.017
729	0.016
729.5	0.016
730	0.016
730.5	0.016
731	0.015
731.5	0.016
732	0.015
732.5	0.015
733	0.015
733.5	0.015
734	0.015
734.5	0.015
735	0.016
735.5	0.016
736	0.015
736.5	0.015
737	0.014
737.5	0.013
738	0.014
738.5	0.013
739	0.013
739.5	0.013
740	0.013
740.5	0.013
741	0.013
741.5	0.013
742	0.013
742.5	0.013
743	0.013
743.5	0.013
744	0.012
744.5	0.012
745	0.012
745.5	0.012
746	0.011
746.5	0.012
747	0.012
747.5	0.011
748	0.011
748.5	0.011
749	0.011
749.5	0.01
750	0.011
750.5	0.011
751	0.011
751.5	0.011
752	0.011
752.5	0.011
753	0.011
753.5	0.01
754	0.01
754.5	0.01
755	0.01
755.5	0.009
756	0.01
756.5	0.009
757	0.009
757.5	0.009
758	0.009
758.5	0.009
759	0.009
759.5	0.008
760	0.008
760.5	0.008
761	0.008
761.5	0.008
762	0.009
762.5	0.009
763	0.009
763.5	0.008
764	0.007
764.5	0.007
765	0.007
765.5	0.007
766	0.007
766.5	0.007
767	0.008
767.5	0.007
768	0.007
768.5	0.007
769	0.007
769.5	0.007
770	0.007
770.5	0.007
771	0.007
771.5	0.007
772	0.006
772.5	0.006
773	0.006
773.5	0.006
774	0.005
774.5	0.006
775	0.006
775.5	0.007
776	0.006
776.5	0.006
777	0.006
777.5	0.005
778	0.004
778.5	0.005
779	0.005
779.5	0.005
780	0.005
780.5	0.005
781	0.005
781.5	0.005
782	0.004
782.5	0.004
783	0.004
783.5	0.004
784	0.004
784.5	0.003
785	0.004
785.5	0.003
786	0.003
786.5	0.004
787	0.004
787.5	0.004
788	0.004
788.5	0.004
789	0.003
789.5	0.003
790	0.003
790.5	0.003
791	0.003
791.5	0.004
792	0.003
792.5	0.003
793	0.003
793.5	0.003
794	0.003
794.5	0.003
795	0.002
795.5	0.002
796	0.002
796.5	0.001
797	0.001
797.5	0.001
798	0.001
798.5	0.001
799	0.001
799.5	0.001
800	0

## Sheet: Figure 2a
Time (h)	CO	O2
0	0	0
2	12.7223	5.48377
4	18.9044	7.90795
6	21.1123	8.98383
8	22.702	9.68547
10	24.38	10.0744
12	24.7333	10.5524

## Sheet: Figure 2b
Wavelength (nm)	Absorbance (a.u.)	AQY
320	0.239				--	--
320.5	0.239				--	--
321	0.239				--	--
321.5	0.238				--	--
322	0.237				--	--
322.5	0.234				--	--
323	0.23				--	--
323.5	0.228				--	--
324	0.226				--	--
324.5	0.224				--	--
325	0.224				--	--
325.5	0.224				--	--
326	0.222				--	--
326.5	0.222				--	--
327	0.222				--	--
327.5	0.221				--	--
328	0.22				--	--
328.5	0.22				--	--
329	0.219				--	--
329.5	0.217				--	--
330	0.216				--	--
330.5	0.216				--	--
331	0.215				--	--
331.5	0.215				--	--
332	0.214				--	--
332.5	0.213				--	--
333	0.212				--	--
333.5	0.211				--	--
334	0.211				--	--
334.5	0.211				--	--
335	0.21				--	--
335.5	0.209				--	--
336	0.21				--	--
336.5	0.209				--	--
337	0.208				--	--
337.5	0.207				--	--
338	0.206				--	--
338.5	0.206				--	--
339	0.205				--	--
339.5	0.204				--	--
340	0.203				--	--
340.5	0.202				--	--
341	0.202				--	--
341.5	0.201				--	--
342	0.2				--	--
342.5	0.201				--	--
343	0.2				--	--
343.5	0.199				--	--
344	0.199				--	--
344.5	0.199				--	--
345	0.197				--	--
345.5	0.196				--	--
346	0.195				--	--
346.5	0.194				--	--
347	0.193				--	--
347.5	0.193				--	--
348	0.193				--	--
348.5	0.192				--	--
349	0.191				--	--
349.5	0.19				--	--
350	0.189				--	--
350.5	0.188				--	--
351	0.188				--	--
351.5	0.187				--	--
352	0.187				--	--
352.5	0.186				--	--
353	0.186				--	--
353.5	0.186				--	--
354	0.185				--	--
354.5	0.184				--	--
355	0.184				--	--
355.5	0.183				--	--
356	0.181				--	--
356.5	0.182				--	--
357	0.181				--	--
357.5	0.18				--	--
358	0.18				--	--
358.5	0.178				--	--
359	0.177				--	--
359.5	0.177				--	--
360	0.176	0.058	0.053	0.056	0.05567	0.00252
360.5	0.175	--	--	--	--	--
361	0.175	--	--	--	--	--
361.5	0.175	--	--	--	--	--
362	0.175	--	--	--	--	--
362.5	0.174	--	--	--	--	--
363	0.174	--	--	--	--	--
363.5	0.174	--	--	--	--	--
364	0.172	--	--	--	--	--
364.5	0.17	--	--	--	--	--
365	0.169		--	--	--	--
365.5	0.168	--	--	--	--	--
366	0.167	--	--	--	--	--
366.5	0.168	--	--	--	--	--
367	0.167	--	--	--	--	--
367.5	0.167	--	--	--	--	--
368	0.167	--	--	--	--	--
368.5	0.166	--	--	--	--	--
369	0.166	--	--	--	--	--
369.5	0.166	--	--	--	--	--
370	0.165	--	--	--	--	--
370.5	0.164	--	--	--	--	--
371	0.164	--	--	--	--	--
371.5	0.163	--	--	--	--	--
372	0.163	--	--	--	--	--
372.5	0.163	--	--	--	--	--
373	0.162	--	--	--	--	--
373.5	0.162	--	--	--	--	--
374	0.161	--	--	--	--	--
374.5	0.16	--	--	--	--	--
375	0.159	--	--	--	--	--
375.5	0.159	--	--	--	--	--
376	0.159	--	--	--	--	--
376.5	0.159	--	--	--	--	--
377	0.159	--	--	--	--	--
377.5	0.159	--	--	--	--	--
378	0.158	--	--	--	--	--
378.5	0.158	--	--	--	--	--
379	0.157	--	--	--	--	--
379.5	0.156	--	--	--	--	--
380	0.156	--	--	--	--	--
380.5	0.155	--	--	--	--	--
381	0.155	--	--	--	--	--
381.5	0.154	--	--	--	--	--
382	0.154	--	--	--	--	--
382.5	0.153	--	--	--	--	--
383	0.153	--	--	--	--	--
383.5	0.152	--	--	--	--	--
384	0.152	--	--	--	--	--
384.5	0.152	--	--	--	--	--
385	0.152	--	--	--	--	--
385.5	0.151	--	--	--	--	--
386	0.151	--	--	--	--	--
386.5	0.15	--	--	--	--	--
387	0.149	--	--	--	--	--
387.5	0.149	--	--	--	--	--
388	0.148	--	--	--	--	--
388.5	0.148	--	--	--	--	--
389	0.148	--	--	--	--	--
389.5	0.148	--	--	--	--	--
390	0.148	--	--	--	--	--
390.5	0.147	--	--	--	--	--
391	0.146	--	--	--	--	--
391.5	0.146	--	--	--	--	--
392	0.145	--	--	--	--	--
392.5	0.145	--	--	--	--	--
393	0.145	--	--	--	--	--
393.5	0.145	--	--	--	--	--
394	0.144	--	--	--	--	--
394.5	0.144	--	--	--	--	--
395	0.143	--	--	--	--	--
395.5	0.143	--	--	--	--	--
396	0.143	--	--	--	--	--
396.5	0.143	--	--	--	--	--
397	0.142	--	--	--	--	--
397.5	0.142	--	--	--	--	--
398	0.141	--	--	--	--	--
398.5	0.141	--	--	--	--	--
399	0.14	--	--	--	--	--
399.5	0.14	--	--	--	--	--
400	0.139	--	--	--	--	--
400.5	0.139	--	--	--	--	--
401	0.139	--	--	--	--	--
401.5	0.138	--	--	--	--	--
402	0.138	--	--	--	--	--
402.5	0.138	--	--	--	--	--
403	0.138	--	--	--	--	--
403.5	0.137	--	--	--	--	--
404	0.137	--	--	--	--	--
404.5	0.137	--	--	--	--	--
405	0.136	--	--	--	--	--
405.5	0.136	--	--	--	--	--
406	0.135	--	--	--	--	--
406.5	0.135	--	--	--	--	--
407	0.135	--	--	--	--	--
407.5	0.134	--	--	--	--	--
408	0.134	--	--	--	--	--
408.5	0.134	--	--	--	--	--
409	0.134	--	--	--	--	--
409.5	0.134	--	--	--	--	--
410	0.133	--	--	--	--	--
410.5	0.133	--	--	--	--	--
411	0.132	--	--	--	--	--
411.5	0.132	--	--	--	--	--
412	0.131	--	--	--	--	--
412.5	0.131	--	--	--	--	--
413	0.131	--	--	--	--	--
413.5	0.13	--	--	--	--	--
414	0.13	--	--	--	--	--
414.5	0.13	--	--	--	--	--
415	0.13	--	--	--	--	--
415.5	0.13	--	--	--	--	--
416	0.13	--	--	--	--	--
416.5	0.13	--	--	--	--	--
417	0.129	--	--	--	--	--
417.5	0.128	--	--	--	--	--
418	0.128	--	--	--	--	--
418.5	0.128	--	--	--	--	--
419	0.127	--	--	--	--	--
419.5	0.127	--	--	--	--	--
420	0.127	0.029	0.034	0.034	0.03233	0.00289
420.5	0.127	--	--	--	--	--
421	0.127	--	--	--	--	--
421.5	0.127	--	--	--	--	--
422	0.126	--	--	--	--	--
422.5	0.126	--	--	--	--	--
423	0.126	--	--	--	--	--
423.5	0.125	--	--	--	--	--
424	0.125	--	--	--	--	--
424.5	0.125	--	--	--	--	--
425	0.125	--	--	--	--	--
425.5	0.124	--	--	--	--	--
426	0.124	--	--	--	--	--
426.5	0.124	--	--	--	--	--
427	0.124	--	--	--	--	--
427.5	0.124	--	--	--	--	--
428	0.124	--	--	--	--	--
428.5	0.124	--	--	--	--	--
429	0.123	--	--	--	--	--
429.5	0.123	--	--	--	--	--
430	0.123	--	--	--	--	--
430.5	0.122	--	--	--	--	--
431	0.122	--	--	--	--	--
431.5	0.122	--	--	--	--	--
432	0.122	--	--	--	--	--
432.5	0.122	--	--	--	--	--
433	0.122	--	--	--	--	--
433.5	0.121	--	--	--	--	--
434	0.121	--	--	--	--	--
434.5	0.121	--	--	--	--	--
435	0.12	--	--	--	--	--
435.5	0.12	--	--	--	--	--
436	0.12	--	--	--	--	--
436.5	0.12	--	--	--	--	--
437	0.12	--	--	--	--	--
437.5	0.119	--	--	--	--	--
438	0.119	--	--	--	--	--
438.5	0.119	--	--	--	--	--
439	0.119	--	--	--	--	--
439.5	0.119	--	--	--	--	--
440	0.118	--	--	--	--	--
440.5	0.118	--	--	--	--	--
441	0.118	--	--	--	--	--
441.5	0.118	--	--	--	--	--
442	0.117	--	--	--	--	--
442.5	0.117	--	--	--	--	--
443	0.117	--	--	--	--	--
443.5	0.116	--	--	--	--	--
444	0.116	--	--	--	--	--
444.5	0.116	--	--	--	--	--
445	0.116	--	--	--	--	--
445.5	0.115	--	--	--	--	--
446	0.115	--	--	--	--	--
446.5	0.115	--	--	--	--	--
447	0.115	--	--	--	--	--
447.5	0.115	--	--	--	--	--
448	0.114	--	--	--	--	--
448.5	0.114	--	--	--	--	--
449	0.114	--	--	--	--	--
449.5	0.114	--	--	--	--	--
450	0.113	0.0057	0.0067	0.0063	0.00623	0.000503322
450.5	0.113	--	--	--	--	--
451	0.113	--	--	--	--	--
451.5	0.113	--	--	--	--	--
452	0.113	--	--	--	--	--
452.5	0.113	--	--	--	--	--
453	0.112	--	--	--	--	--
453.5	0.112	--	--	--	--	--
454	0.112	--	--	--	--	--
454.5	0.111	--	--	--	--	--
455	0.111	--	--	--	--	--
455.5	0.111	--	--	--	--	--
456	0.111	--	--	--	--	--
456.5	0.111	--	--	--	--	--
457	0.111	--	--	--	--	--
457.5	0.11	--	--	--	--	--
458	0.11	--	--	--	--	--
458.5	0.11	--	--	--	--	--
459	0.11	--	--	--	--	--
459.5	0.11	--	--	--	--	--
460	0.11	--	--	--	--	--
460.5	0.109	--	--	--	--	--
461	0.109	--	--	--	--	--
461.5	0.109	--	--	--	--	--
462	0.109	--	--	--	--	--
462.5	0.108	--	--	--	--	--
463	0.109	--	--	--	--	--
463.5	0.108	--	--	--	--	--
464	0.108	--	--	--	--	--
464.5	0.108	--	--	--	--	--
465	0.108	--	--	--	--	--
465.5	0.108	--	--	--	--	--
466	0.108	--	--	--	--	--
466.5	0.108	--	--	--	--	--
467	0.108	--	--	--	--	--
467.5	0.108	--	--	--	--	--
468	0.108	--	--	--	--	--
468.5	0.107	--	--	--	--	--
469	0.107	--	--	--	--	--
469.5	0.107	--	--	--	--	--
470	0.107	--	--	--	--	--
470.5	0.107	--	--	--	--	--
471	0.107	--	--	--	--	--
471.5	0.106	--	--	--	--	--
472	0.106	--	--	--	--	--
472.5	0.106	--	--	--	--	--
473	0.106	--	--	--	--	--
473.5	0.106	--	--	--	--	--
474	0.106	--	--	--	--	--
474.5	0.106	--	--	--	--	--
475	0.106	--	--	--	--	--
475.5	0.105	--	--	--	--	--
476	0.105	--	--	--	--	--
476.5	0.105	--	--	--	--	--
477	0.105	--	--	--	--	--
477.5	0.105	--	--	--	--	--
478	0.105	--	--	--	--	--
478.5	0.105	--	--	--	--	--
479	0.105	--	--	--	--	--
479.5	0.104	--	--	--	--	--
480	0.104	--	--	--	--	--
480.5	0.104	--	--	--	--	--
481	0.104	--	--	--	--	--
481.5	0.104	--	--	--	--	--
482	0.104	--	--	--	--	--
482.5	0.104	--	--	--	--	--
483	0.104	--	--	--	--	--
483.5	0.104	--	--	--	--	--
484	0.104	--	--	--	--	--
484.5	0.103	--	--	--	--	--
485	0.103	--	--	--	--	--
485.5	0.103	--	--	--	--	--
486	0.103	--	--	--	--	--
486.5	0.103	--	--	--	--	--
487	0.103	--	--	--	--	--
487.5	0.103	--	--	--	--	--
488	0.103	--	--	--	--	--
488.5	0.103	--	--	--	--	--
489	0.103	--	--	--	--	--
489.5	0.103	--	--	--	--	--
490	0.103	--	--	--	--	--
490.5	0.103	--	--	--	--	--
491	0.103	--	--	--	--	--
491.5	0.103	--	--	--	--	--
492	0.103	--	--	--	--	--
492.5	0.103	--	--	--	--	--
493	0.103	--	--	--	--	--
493.5	0.103	--	--	--	--	--
494	0.103	--	--	--	--	--
494.5	0.103	--	--	--	--	--
495	0.103	--	--	--	--	--
495.5	0.103	--	--	--	--	--
496	0.103	--	--	--	--	--
496.5	0.103	--	--	--	--	--
497	0.103	--	--	--	--	--
497.5	0.103	--	--	--	--	--
498	0.103	--	--	--	--	--
498.5	0.103	--	--	--	--	--
499	0.103	--	--	--	--	--
499.5	0.103	--	--	--	--	--
500	0.103	--	--	--	--	--
500.5	0.104	--	--	--	--	--
501	0.104	--	--	--	--	--
501.5	0.104	--	--	--	--	--
502	0.104	--	--	--	--	--
502.5	0.104	--	--	--	--	--
503	0.104	--	--	--	--	--
503.5	0.104	--	--	--	--	--
504	0.104	--	--	--	--	--
504.5	0.104	--	--	--	--	--
505	0.104	--	--	--	--	--
505.5	0.104	--	--	--	--	--
506	0.104	--	--	--	--	--
506.5	0.104	--	--	--	--	--
507	0.104	--	--	--	--	--
507.5	0.104	--	--	--	--	--
508	0.104	--	--	--	--	--
508.5	0.104	--	--	--	--	--
509	0.104	--	--	--	--	--
509.5	0.104	--	--	--	--	--
510	0.104	--	--	--	--	--
510.5	0.104	--	--	--	--	--
511	0.104	--	--	--	--	--
511.5	0.104	--	--	--	--	--
512	0.104	--	--	--	--	--
512.5	0.104	--	--	--	--	--
513	0.104	--	--	--	--	--
513.5	0.104	--	--	--	--	--
514	0.104	--	--	--	--	--
514.5	0.104	--	--	--	--	--
515	0.104	--	--	--	--	--
515.5	0.104	--	--	--	--	--
516	0.104	--	--	--	--	--
516.5	0.104	--	--	--	--	--
517	0.104	--	--	--	--	--
517.5	0.104	--	--	--	--	--
518	0.104	--	--	--	--	--
518.5	0.104	--	--	--	--	--
519	0.104	--	--	--	--	--
519.5	0.104	--	--	--	--	--
520	0.104	0.0097	0.012	0.009	0.01023	0.00157
520.5	0.103	--	--	--	--	--
521	0.103	--	--	--	--	--
521.5	0.103	--	--	--	--	--
522	0.103	--	--	--	--	--
522.5	0.103	--	--	--	--	--
523	0.103	--	--	--	--	--
523.5	0.103	--	--	--	--	--
524	0.103	--	--	--	--	--
524.5	0.102	--	--	--	--	--
525	0.102	--	--	--	--	--
525.5	0.102	--	--	--	--	--
526	0.102	--	--	--	--	--
526.5	0.103	--	--	--	--	--
527	0.102	--	--	--	--	--
527.5	0.103	--	--	--	--	--
528	0.102	--	--	--	--	--
528.5	0.102	--	--	--	--	--
529	0.102	--	--	--	--	--
529.5	0.102	--	--	--	--	--
530	0.102	--	--	--	--	--
530.5	0.101	--	--	--	--	--
531	0.102	--	--	--	--	--
531.5	0.101	--	--	--	--	--
532	0.101	--	--	--	--	--
532.5	0.101	--	--	--	--	--
533	0.101	--	--	--	--	--
533.5	0.101	--	--	--	--	--
534	0.101	--	--	--	--	--
534.5	0.1	--	--	--	--	--
535	0.1	--	--	--	--	--
535.5	0.1	--	--	--	--	--
536	0.1	--	--	--	--	--
536.5	0.1	--	--	--	--	--
537	0.099	--	--	--	--	--
537.5	0.099	--	--	--	--	--
538	0.099	--	--	--	--	--
538.5	0.099	--	--	--	--	--
539	0.099	--	--	--	--	--
539.5	0.099	--	--	--	--	--
540	0.099	--	--	--	--	--
540.5	0.098	--	--	--	--	--
541	0.098	--	--	--	--	--
541.5	0.097	--	--	--	--	--
542	0.097	--	--	--	--	--
542.5	0.097	--	--	--	--	--
543	0.097	--	--	--	--	--
543.5	0.097	--	--	--	--	--
544	0.097	--	--	--	--	--
544.5	0.097	--	--	--	--	--
545	0.097	--	--	--	--	--
545.5	0.097	--	--	--	--	--
546	0.096	--	--	--	--	--
546.5	0.096	--	--	--	--	--
547	0.096	--	--	--	--	--
547.5	0.096	--	--	--	--	--
548	0.096	--	--	--	--	--
548.5	0.096	--	--	--	--	--
549	0.096	--	--	--	--	--
549.5	0.095	--	--	--	--	--
550	0.095	--	--	--	--	--
550.5	0.095	--	--	--	--	--
551	0.095	--	--	--	--	--
551.5	0.094	--	--	--	--	--
552	0.094	--	--	--	--	--
552.5	0.094	--	--	--	--	--
553	0.094	--	--	--	--	--
553.5	0.093	--	--	--	--	--
554	0.093	--	--	--	--	--
554.5	0.093	--	--	--	--	--
555	0.093	--	--	--	--	--
555.5	0.092	--	--	--	--	--
556	0.092	--	--	--	--	--
556.5	0.092	--	--	--	--	--
557	0.092	--	--	--	--	--
557.5	0.091	--	--	--	--	--
558	0.091	--	--	--	--	--
558.5	0.091	--	--	--	--	--
559	0.091	--	--	--	--	--
559.5	0.09	--	--	--	--	--
560	0.09	--	--	--	--	--
560.5	0.091	--	--	--	--	--
561	0.09	--	--	--	--	--
561.5	0.09	--	--	--	--	--
562	0.09	--	--	--	--	--
562.5	0.09	--	--	--	--	--
563	0.089	--	--	--	--	--
563.5	0.089	--	--	--	--	--
564	0.089	--	--	--	--	--
564.5	0.088	--	--	--	--	--
565	0.088	--	--	--	--	--
565.5	0.088	--	--	--	--	--
566	0.087	--	--	--	--	--
566.5	0.087	--	--	--	--	--
567	0.087	--	--	--	--	--
567.5	0.087	--	--	--	--	--
568	0.087	--	--	--	--	--
568.5	0.087	--	--	--	--	--
569	0.086	--	--	--	--	--
569.5	0.086	--	--	--	--	--
570	0.086	--	--	--	--	--
570.5	0.085	--	--	--	--	--
571	0.085	--	--	--	--	--
571.5	0.085	--	--	--	--	--
572	0.084	--	--	--	--	--
572.5	0.084	--	--	--	--	--
573	0.084	--	--	--	--	--
573.5	0.084	--	--	--	--	--
574	0.083	--	--	--	--	--
574.5	0.083	--	--	--	--	--
575	0.083	--	--	--	--	--
575.5	0.082	--	--	--	--	--
576	0.082	--	--	--	--	--
576.5	0.082	--	--	--	--	--
577	0.082	--	--	--	--	--
577.5	0.082	--	--	--	--	--
578	0.081	--	--	--	--	--
578.5	0.081	--	--	--	--	--
579	0.08	--	--	--	--	--
579.5	0.08	--	--	--	--	--
580	0.08	--	--	--	--	--
580.5	0.079	--	--	--	--	--
581	0.079	--	--	--	--	--
581.5	0.079	--	--	--	--	--
582	0.079	--	--	--	--	--
582.5	0.078	--	--	--	--	--
583	0.078	--	--	--	--	--
583.5	0.078	--	--	--	--	--
584	0.078	--	--	--	--	--
584.5	0.077	--	--	--	--	--
585	0.077	--	--	--	--	--
585.5	0.076	--	--	--	--	--
586	0.076	--	--	--	--	--
586.5	0.076	--	--	--	--	--
587	0.076	--	--	--	--	--
587.5	0.076	--	--	--	--	--
588	0.075	--	--	--	--	--
588.5	0.075	--	--	--	--	--
589	0.075	--	--	--	--	--
589.5	0.074	--	--	--	--	--
590	0.074	0.0026	0.0031	0.0035	0.00307	0.000450925
590.5	0.074	--	--	--	--	--
591	0.073	--	--	--	--	--
591.5	0.073	--	--	--	--	--
592	0.073	--	--	--	--	--
592.5	0.073	--	--	--	--	--
593	0.073	--	--	--	--	--
593.5	0.072	--	--	--	--	--
594	0.072	--	--	--	--	--
594.5	0.072	--	--	--	--	--
595	0.071	--	--	--	--	--
595.5	0.071	--	--	--	--	--
596	0.071	--	--	--	--	--
596.5	0.071	--	--	--	--	--
597	0.07	--	--	--	--	--
597.5	0.07	--	--	--	--	--
598	0.07	--	--	--	--	--
598.5	0.07	--	--	--	--	--
599	0.069	--	--	--	--	--
599.5	0.069	--	--	--	--	--
600	0.069	--	--	--	--	--
600.5	0.068	--	--	--	--	--
601	0.068	--	--	--	--	--
601.5	0.068	--	--	--	--	--
602	0.068	--	--	--	--	--
602.5	0.067	--	--	--	--	--
603	0.067	--	--	--	--	--
603.5	0.066	--	--	--	--	--
604	0.066	--	--	--	--	--
604.5	0.066	--	--	--	--	--
605	0.066	--	--	--	--	--
605.5	0.066	--	--	--	--	--
606	0.065	--	--	--	--	--
606.5	0.065	--	--	--	--	--
607	0.065	--	--	--	--	--
607.5	0.064	--	--	--	--	--
608	0.064	--	--	--	--	--
608.5	0.064	--	--	--	--	--
609	0.063	--	--	--	--	--
609.5	0.063	--	--	--	--	--
610	0.063	--	--	--	--	--
610.5	0.063	--	--	--	--	--
611	0.063	--	--	--	--	--
611.5	0.062	--	--	--	--	--
612	0.062	--	--	--	--	--
612.5	0.062	--	--	--	--	--
613	0.062	--	--	--	--	--
613.5	0.062	--	--	--	--	--
614	0.061	--	--	--	--	--
614.5	0.061	--	--	--	--	--
615	0.06	--	--	--	--	--
615.5	0.06	--	--	--	--	--
616	0.06	--	--	--	--	--
616.5	0.06	--	--	--	--	--
617	0.06	--	--	--	--	--
617.5	0.059	--	--	--	--	--
618	0.059	--	--	--	--	--
618.5	0.059	--	--	--	--	--
619	0.058	--	--	--	--	--
619.5	0.058	--	--	--	--	--
620	0.058	0.0006	0.0004	0.0005	0.0005	0.0001
620.5	0.058
621	0.057
621.5	0.057
622	0.057
622.5	0.057
623	0.056
623.5	0.056
624	0.055
624.5	0.055
625	0.055
625.5	0.055
626	0.054
626.5	0.054
627	0.054
627.5	0.054
628	0.053
628.5	0.053
629	0.053
629.5	0.053
630	0.053
630.5	0.052
631	0.052
631.5	0.052
632	0.052
632.5	0.051
633	0.051
633.5	0.051
634	0.051
634.5	0.051
635	0.05
635.5	0.05
636	0.05
636.5	0.049
637	0.049
637.5	0.049
638	0.049
638.5	0.048
639	0.048
639.5	0.048
640	0.048
640.5	0.048
641	0.048
641.5	0.047
642	0.047
642.5	0.047
643	0.046
643.5	0.046
644	0.046
644.5	0.046
645	0.045
645.5	0.045
646	0.045
646.5	0.045
647	0.044
647.5	0.044
648	0.044
648.5	0.044
649	0.044
649.5	0.044
650	0.043
650.5	0.043
651	0.043
651.5	0.043
652	0.042
652.5	0.042
653	0.042
653.5	0.041
654	0.041
654.5	0.041
655	0.041
655.5	0.041
656	0.041
656.5	0.04
657	0.04
657.5	0.04
658	0.039
658.5	0.04
659	0.039
659.5	0.039
660	0.039
660.5	0.039
661	0.039
661.5	0.039
662	0.039
662.5	0.038
663	0.038
663.5	0.037
664	0.037
664.5	0.037
665	0.037
665.5	0.036
666	0.036
666.5	0.036
667	0.036
667.5	0.036
668	0.036
668.5	0.035
669	0.035
669.5	0.035
670	0.035
670.5	0.035
671	0.034
671.5	0.034
672	0.034
672.5	0.033
673	0.033
673.5	0.033
674	0.033
674.5	0.033
675	0.032
675.5	0.032
676	0.032
676.5	0.032
677	0.032
677.5	0.032
678	0.031
678.5	0.031
679	0.031
679.5	0.031
680	0.031
680.5	0.031
681	0.031
681.5	0.031
682	0.03
682.5	0.03
683	0.03
683.5	0.029
684	0.029
684.5	0.029
685	0.029
685.5	0.029
686	0.029
686.5	0.029
687	0.029
687.5	0.029
688	0.029
688.5	0.028
689	0.028
689.5	0.027
690	0.027
690.5	0.027
691	0.027
691.5	0.027
692	0.027
692.5	0.027
693	0.027
693.5	0.026
694	0.026
694.5	0.026
695	0.025
695.5	0.025
696	0.025
696.5	0.025
697	0.025
697.5	0.025
698	0.025
698.5	0.025
699	0.025
699.5	0.025
700	0.025

## Sheet: Figure 2c
Time (h)	Without catalyst	Without CO2	Heat	Light	Light and heat
0	0	0	0	0	0
1	0	0	0	0.33	3.83067
2	0	0	0	0.618	10.1977
3	0	0	0	0.689	13.7333
4	0	0	0	0.724	16.7367

## Sheet: Figure 2d
Temperature (°C)	CO yield (mmol g-1 h-1)
170	1.7679	1.238	1.8	1.60197	0.31561
180	2.2	2.65	2.788	2.546	0.30749
190	4.035	3.063	3.83	3.64267	0.51236
200	4.44	4.89	4.396	4.57533	0.2734

## Sheet: Figure 2e
Light Intensity (mW cm–2)	CO yield (mmol g-1 h-1)
11	0.35448	0.26616	0.28824	0.30296	0.04596
31	1.28179	1.32595	1.30387	1.30387	0.02208
53	3.07019	2.14287	2.739	2.65069	0.46992
73	4	4.8575	4.25	4.36917	0.441

## Sheet: Figure 2f
Time(h)	with H2O	without H2O
0	0	0
1	6.0986	0.005
2	10.0728	0.011
3	12.8989	0.016
4	14.6652	0.021

## Sheet: Figure 2g
m/z	Relative abundance (%)
20	12.64
29	1.74
36	0.62
45	13.89
47	0
50	0

[truncated: 24 more sheets: Figure 2h, Figure 3a, Figure 3b, Figure 3c, Figure 3d, Figure 3e, Figure 3f, Figure 4a, Figure 4b, Figure 4c, Figure 4d, Figure 4e, Figure 4f, Figure 5a, Figure 5b, Figure 5c, Supplementary Fig. 2, Supplementary Fig. 3, Supplementary Fig. 4, Supplementary Fig. 6 …]
